# Supplementary material for: Rapid and Cost-Efficient Detection of RET Rearrangements in a Large Consecutive Series of Lung Carcinomas
Source: Int J Mol Sci. 2023 Jun 23;24(13):10530. doi: 10.3390/ijms241310530 (PMC10342123; doi:10.3390/ijms241310530)
Supplement: Supplementary file 1 [file ijms-24-10530-s001.zip]

Archive with 1 entries (1 files):
- ijms-2393323-supplementary.pdf
